# Supplementary material for: Genetic Identification of a Network of Factors that Functionally Interact with the Nucleosome Remodeling ATPase ISWI
Source: PLoS Genet. 2008 Jun 6;4(6):e1000089. doi: 10.1371/journal.pgen.1000089 (PMC2390755; doi:10.1371/journal.pgen.1000089)
Supplement: Table S1 — (A) ISWIK159R Screening data. ISWIK159R enhancer EPs mapped to specific gene loci based on the iPCR data available on Flybase. The strength of interaction has been calculated as described in methods. Interaction with brmK804R and microarray expression data [13] in male and female salivary glands (SG) or whole larvae (WL) are shown in separate columns. (B) False positives. False ISWIK159R enhancers are listed and sorted by the strength of interaction resulting with the eyGAL4 driver. (C) Multiple hits. Genes that were hit by multiple EP insertions are listed together with their interaction strengths. (0.07 MB XLS) [file pgen.1000089.s008.xls]

## Sheet: (A) Enhancer EP's 
	ISWIK159R	Genetic Screen			ISWI Microarray Data
EP #	GENES	ISWIK159R Strength	brmK804R	SG Males	SG Females	WL Males	WL Females
359	Stich1, Jumu	+++
416	dro6	+++
521	Eip78C	+++
587	grp	+++
594	CG4747	+++		<
639	CG6301, mir-8	+++
700	nkd	+++
902	kay	+++				>
921	grp	+++
948	pum	+++
961	Irp-1B	+++
969	CG8443	+++
1066	CG8036	+++
1196	pum	+++
1211	Lilli	+++
1236	GstS1	+++
1326	RhoGAP18B	+++
2036	pnut	+++
2387	Sin3A	+++
2580	Sin3A	+++
3001	pont	+++		>	>		>
3038	pum	+++
3343	CG5151, CG33796	+++
3519	trbl	+++
3534	CG11658, mtTFB1	+++
3566	abl	+++	x
3608	cpo	+++
3666	CG13895	+++
3719	pncr001	+++
309	Men	++
328	sbb	++
376	CG3760	++
441	CG11779	++
474	Rpp30	++
477	pncr008, LanA	++
526	CG2657	++
637	E(bx)	++
681	CG9139	++
741	CG3558	++
798	dan	++
835	RpL19	++
859	Hsc70-4	++	x
866	Sin3A	++
899	mei-W68	++
924	CG14059	++
941	ptc	++
985	Insuff Seq Info	++
996	CG33108	++
1024	piwi	++
1059	Fer2LCH	++
1132	Dek	++
1170	TAI	++
1181	Acf1	++
1202	mura	++
1226	Ady43A	++
1244	CG14756	++
2023	rho-6	++
2024	CG12340	++
2028	CG8841	++
2034	CG10433	++
2044	grp	++
2055	CG15835	++
2093	sano	++		<			<
2094	L	++		<
2096	Act42A	++
2127	RpL19	++
2137	lola	++
2185	CG30456	++
2227	CG14757	++
2236	No Info	++
2238	CG13130	++
2243	CG8776	++
2279	shn	++
2280	CG2811	++
2358	Cdk4	++
2403	Nup170	++
2446	cpo	++
2461	sbb	++
2560	CG2811	++
2563	CG2811	++
2629	tkv	++
3003	CG13848	++				>
3022	Atx2	++
3062	ttk	++
3063	CG7560	++
3073	CG5180	++
3098	Eip78C	++
3120	stich1	++
3138	CG7145	++
3148	CG32365	++
3190	osa	++
3225	CG7995	++
3263	CG15876	++
3326	bol	++
3332	SNF4Agamma	++
3374	mub	++
3380	Eip75B	++
3389	Pdp1	++
3392	CG32137	++
3393	Alh	++
3394	CG9106	++
3395	cpo	++
3410	mthl14, E(bx)	++
3437	CG6983	++				<	<
3446	dally	++	x
3460	Eip63E	++
3471	CG11033	++
3485	No Info	++
3493	No Info	++
3501	th	++
3503	CG2017	++
3506	CG17273	++
3517	Fmr1	++
3528	CtBP	++
3541	trx	++
3542	mthl9	++		>
3570	parp	++
3581	CG16971	++
3583	Hsp27	++
3610	CR32361	++
3684	mbf1	++
3685	CG9028	++
3692	bel	++			>	>
3724	CG9598	++					<
3733	argos	++
310	pAbp	+
317	ari-1	+
325	CG1583	+
330	No Info	+
369	sdk	+
373	CG1275	+
382	csw	+
411	DNAJ-1	+
417	Insuff Seq Info	+
418	Hop	+
428	exba	+
438	CG6961,Pk17E	+
461	Vha44,Hmgs	+
559	phol	+
562	CG5208	+
628	CG9864	+
631	spin	+
634	dally	+
647	lolal	+
712	CG10082	+
728	seq	+
732	CG1809	+
769	Hr38	+
770	eas	+
797	alpha4GT1	+
799	mei-W68	+
832	CG9894	+
853	CG3558	+
906	bhr	+
926	CG8036	+
931	Pros25	+
935	eiF-1A	+
957	CG5853	+
973	dcn	+
1010	Thor	+
1031	Insuff Seq Info	+
1063	Reg-5	+
1065	Reg-5	+
1318	No Info	+
1319	eas	+
1393	sesB	+
1421	SP71	+
1450	ld14	+
1457	Grip	+
1623	parg, mnt	+
2004	snoN	+
2008	Oatp30B	+
2011	psq	+		>
2014	Nup214,CG30193	+
2021	Eip55E	+					<
2026	mthl2, grip71	+
2032	Sin3A	+
2037	Sip1	+
2040	CG31856, CG9932	+
2046	CG9520	+		>
2057	CG13322	+
2070	CG11163	+
2082	Tina-1	+
2088	CG9318	+
2109	CG4630	+
2123	CG9896	+
2141	Liprin-alpha,homer	+
2161	Insuff Seq Info	+
2201	spi	+
2205	Ance-5	+
2214	Insuff Seq Info	+
2233	cmp44E	+
2266	Thor	+
2267	No Info	+
2283	CG14478	+
2305	Cyt-c-d	+
2348	CG9246	+
2360	rgdBbeta	+
2365	l(2)44DEa	+		>
2390	EDTP	+
2401	kis	+
2442	CG3565,CG3570	+
2445	CG7097	+
2464	Dip3	+
2488	CG33960	+
2507	Hr39	+
2510	CG7231	+
2528	CG30195,CG30219	+
2531	Grp1	+
2535	Myd88	+
2539	No Info	+
2543	Dap160	+				<	<
2574	CG2811	+
2589	CG30465	+
2591	scb	+
2599	gol	+
2602	CG32982	+
2615	Gli	+
2618	CG30497	+
2620	CG16936	+
2626	lola	+
3015	SNF4Agamma	+
3054	SpdS	+
3070	CG32365	+
3071	alpha-Est10	+
3095	tara	+
3099	RhoBTB	+
3102	CG8602	+		<	<	<	<
3116	fray	+
3132	Elongin-B	+				>	>
3153	CG4259, GlyP	+
3186	CG5555	+
3195	eRF1	+		>
3208	ban	+
3217	CG5629	+				<	<
3221	CG14709	+
3222	CG5808	+
3229	pum	+
3242	CG3885	+
3249	CG5555, CG31475	+	x
3256	CG11033	+
3262	Ras85D	+
3303	CG13848	+				>
3305	cpo	+
3308	th	+
3309	CG12054	+
3316	raps	+
3339	nuf	+					<
3340	SelR	+
3347	Insuff Seq Info	+
3349	Mdh	+
3351	CG33158,CG32159	+
3352	CtBP	+
3355	fax	+
3357	Pep	+
3359	Insuff Seq Info	+
3366	Indy	+
3369	No Info	+
3373	Insuff Seq Info	+
3376	Men	+
3388	Eip75B	+
3402	No Info	+
3406	ps	+
3420	caps	+
3424	CG6353	+
3427	tara	+
3434	CG5555	+
3442	CG10133	+
3496	CG11900	+
3504	VhaPPA1-1	+
3507	mRpS6	+
3509	tudor-sn	+
3529	pum	+
3544	argos	+
3563	CG8177	+
3564	CG1146	+		<
3571	CG17090	+
3585	CG2185	+
3591	exba	+
3595	pxb	+		<
3607	Rm62	+
3636	CG10426	+
3650	No Info	+
3676	CG18869	+
3677	Sema-5c	+
3690	CG8121	+
3691	CG5558	+
3702	CG6241	+
3713	Rga	+
3720	pum	+
3723	th	+
3730	CG5466	+
3734	rtet	+
436	CG10082		x
590	NaCP60E		x
731	Dgp-1		x
2006	L(2)01289		x
2099	CG9894		x
2148	CG6301		x
2163	CG13791		x
3077	Nuf		x
3176	SNF4Agamma		x
3208	Ban		x
3707	E2F		x
3732	Squid		x
	+	ISWI Weak interactor
	++	ISWI Medium interactor
	+++	ISWI Strong Interactor
		ISWI & BRM Interactor
	x	BRM Interactor
	>	higher levels in ISWI relative to wt
	<	lower levels in ISWI relative to wt

## Sheet: (B) False Positives
	EP #	GENES	ISWIK159R Strength
	598	aop	+++
	2500	aop	+++
	3673	CG12084	+++
	3617	CG32795,w	+++
	747	CG33967	+++
	3514	CG33967	+++
	2054	CG6701	+++
	2039	e1B	+++
	3082	fng	+++
	3521	hh	+++
	3523	mir-276a	+++
	3041	mir-282	+++
	3718	mir-282	+++
	3738	mir-282	+++
	3415	pbl	+++
	3118	Rac2	+++
	3622	Atg1	++
	1595	ben	++
	3560	mir-282	++
	3689	mir-282	++
	666	CG33967	+
	714	mir-282	+
	+	ISWI Weak interactor
	++	ISWI Medium interactor
	+++	ISWI Strong Interactor
		ISWI & BRM Interactor

## Sheet: (C) Multiple Hits
	EP #	GENES	ISWIK159R Strength	brmK804R
	3471	CG11033	++
	3256	CG11033	+
	2280	CG2811	++
	2560	CG2811	++
	2563	CG2811	++
	2574	CG2811	+
	741	CG3558	++
	853	CG3558	+
	3186	CG5555, CG31475	+
	3434	CG5555, CG31475	+
	3249	CG5555, CG31475	+	x
	1066	CG8036	+++
	926	CG8036	+
	3608	cpo	+++
	2446	cpo	++
	3395	cpo	++
	3305	cpo	+
	3528	CtBP	++
	3352	CtBP	+
	3446	dally	++	x
	634	dally	+
	770	eas	+
	1319	eas	+
	428	exba	+
	3591	exba	+
	587	grp	+++
	921	grp	+++
	2044	grp	++
	2137	Iola	++
	2626	lola	+
	899	mei-W68	++
	799	mei-W68	+
	309	Men	++
	3376	Men	+
	948	pum	+++
	1196	pum	+++
	3038	pum	+++
	3229	pum	+
	3529	pum	+
	3720	pum	+
	1063	Reg-5	+
	1065	Reg-5	+
	835	RpL19	++
	2127	RpL19	++
	328	sbb	++
	2461	sbb	++
	2387	Sin3A	+++
	2580	Sin3A	+++
	866	Sin3A	++
	2032	Sin3A	+
	3332	SNF4Agamma	++
	3015	SNF4Agamma	+
	359	Stich1, Jumu	+++
	3120	Stich1	++
	3095	tara	+
	3427	tara	+
	3501	th	++
	3308	th	+
	3723	th	+
	1010	Thor	+
	2266	Thor	+
	+	ISWI Weak interactor
	++	ISWI Medium interactor
	+++	ISWI Strong Interactor
		ISWI & BRM Interactor
